# Supplementary material for: Buckling behaviour of rectangular and skew plates with elastically restrained edges under non-uniform mechanical edge loading
Source: PLoS One. 2024 Sep 6;19(9):e0308245. doi: 10.1371/journal.pone.0308245 (PMC11379321; doi:10.1371/journal.pone.0308245)
Supplement: S1 Data — (XLSX) [file pone.0308245.s001.xlsx]

## Sheet: Fig.12
		K1	Nx.cr		K1	Nx.cr		K1	Nx.cr		K1	Nx.cr		K1	Nx.cr
		-2	6.012		-2	8.159		-2	9.259		-2	11.28		-2	11.561
Uniform loading		-1.3	6.037		-1.3	8.16		-1.3	9.285		-1.3	11.306		-1.3	11.587
	K2=0	-1	6.088	K2=5	-1	8.211	K2=10	-1	9.336	K2=100	-1	11.331	K2=10000	-1	11.612
		-0.3	6.318		-0.3	8.441		-0.3	9.592		-0.3	11.587		-0.3	11.894
		0	6.549		0	8.697		0	9.848		0	11.868		0	12.149
		0.4	7.214		0.4	9.285		0.4	10.385		0.4	12.559		0.4	12.84
		0.7	7.904		0.7	9.925		0.7	10.998		0.7	13.428		0.7	13.684
		0.88	8.364		0.88	10.308		0.88	11.331		0.88	13.94		0.88	14.298
		1	8.646		1	10.564		1	11.561		1	14.119		1	14.656
		1.4	9.413		1.4	11.152		1.4	12.047		1.4	14.4		1.4	14.937
		1.7	9.746		1.7	11.408		1.7	12.277		1.7	14.503		1.7	15.014
		1.88	9.898		1.88	11.51		1.88	12.354		1.88	14.528		1.88	15.065
		2	9.95		2	11.561		2	12.379		2	14.554		2	15.065
		2.7	10.078		2.7	11.638		2.7	12.456		2.7	14.605		2.7	15.116
		3	10.104		3	11.689		3	12.482		3	14.605		3	15.116
		3.7	10.129		3.7	11.689		3.7	12.508		3.7	14.63		3.7	15.116
		4	10.154		4	11.69		4	12.508		4	14.63		4	15.116
Parabolic loading (convex function)
		K1	Nx.cr		K1	Nx.cr		K1	Nx.cr		K1	Nx.cr		K1	Nx.cr
		-2	5.244		-2	7.039		-2	7.726		-2	8.891		-2	9.071
		-1.3	5.247		-1.3	7.039		-1.3	7.786		-1.3	8.892		-1.3	9.101
	K2=0	-1	5.307	K2=5	-1	7.069	K2=10	-1	7.816	K2=100	-1	8.951	K2=10000	-1	9.103
		-0.3	5.516		-0.3	7.308		-0.3	8.025		-0.3	9.071		-0.3	9.25
		0	5.755		0	7.547		0	8.204		0	9.28		0	9.459
		0.4	6.322		0.4	8.055		0.4	8.623		0.4	9.758		0.4	9.907
		0.7	7.069		0.7	8.862		0.7	9.489		0.7	10.325		0.7	10.475
		0.88	7.607		0.88	9.399		0.88	9.997		0.88	10.744		0.88	10.863
		1	8.055		1	9.818		1	10.415		1	11.132		1	11.192
		1.4	8.653		1.4	10.505		1.4	11.461		1.4	12.178		1.4	12.178
		1.7	8.921		1.7	10.714		1.7	11.7		1.7	12.745		1.7	12.775
		1.88	9.011		1.88	10.803		1.88	11.789		1.88	12.984		1.88	13.014
		2	9.041		2	10.863		2	11.849		2	13.104		2	13.164
		2.7	9.19		2.7	11.013		2.7	11.969		2.7	13.462		2.7	13.492
		3	9.19		3	11.041		3	11.996		3	13.522		3	13.552
		3.7	9.22		3.7	11.042		3.7	11.998		3.7	13.551		3.7	13.567
		4	9.22		4	11.042		4	11.998		4	13.552		4	13.571
Parabolic loading (concave function)
		K1	Nx.cr		K1	Nx.cr		K1	Nx.cr		K1	Nx.cr		K1	Nx.cr
		-2	6.568		-2	8.531		-2	9.3		-2	10.667		-2	10.9
		-1.3	6.6		-1.3	8.533		-1.3	9.333		-1.3	10.7		-1.3	10.933
		-1	6.667		-1	8.6		-1	9.367		-1	10.733		-1	10.967
	K2=0	-0.3	6.9	K2=5	-0.3	8.833	K2=10	-0.3	9.6	K2=100	-0.3	10.933	K2=10000	-0.3	11.133
		0	7.233		0	9.1		0	9.867		0	11.167		0	11.367
		0.4	7.967		0.4	9.8		0.4	10.533		0.4	11.733		0.4	11.9
		0.7	8.9		0.7	10.667		0.7	11.333		0.7	12.4		0.7	12.567
		0.88	9.6		0.88	11.3		0.88	11.933		0.88	12.9		0.88	13.033
		1	10.1		1	11.8		1	12.367		1	13.3		1	13.433
		1.4	11.733		1.4	13.233		1.4	13.733		1.4	14.533		1.4	14.6
		1.7	12.633		1.7	14.067		1.7	14.5		1.7	15.167		1.7	15.233
		1.88	13		1.88	14.4		1.88	14.833		1.88	15.467		1.88	15.533
		2	13.233		2	14.567		2	15		2	15.633		2	15.7
		2.7	13.667		2.7	15.067		2.7	15.467		2.7	16.033		2.7	16.067
		3	13.733		3	15.167		3	15.5		3	16.1		3	16.133
		3.7	13.767		3.7	15.2		3.7	15.567		3.7	16.133		3.7	16.194
		4	13.767		4	15.2		4	15.567		4	16.133		4	16.197
Trapezoidal loading
		K1	Nx.cr		K1	Nx.cr		K1	Nx.cr		K1	Nx.cr		K1	Nx.cr
		-2	5.859		-2	7.658		-2	8.323		-2	9.462		-2	9.652
		-1.3	5.886		-1.3	7.658		-1.3	8.354		-1.3	9.494		-1.3	9.652
		-1	5.918		-1	7.69		-1	8.386		-1	9.525		-1	9.684
	K2=0	-0.3	6.171	K2=5	-0.3	7.911	K2=10	-0.3	8.639	K2=100	-0.3	9.684	K2=10000	-0.3	9.873
		0	6.424		0	8.165		0	8.861		0	9.873		0	10.032
		0.4	7.089		0.4	8.639		0.4	9.462		0.4	10.443		0.4	10.538
		0.7	7.943		0.7	9.62		0.7	10.222		0.7	11.044		0.7	11.139
		0.88	8.576		0.88	10.19		0.88	10.728		0.88	11.487		0.88	11.614
		1	9.051		1	10.665		1	11.139		1	11.835		1	11.962
		1.4	10.19		1.4	11.994		1.4	12.437		1.4	13.006		1.4	13.038
		1.7	10.538		1.7	12.468		1.7	13.133		1.7	13.639		1.7	13.671
		1.88	10.696		1.88	12.627		1.88	13.481		1.88	13.892		1.88	13.924
		2	10.759		2	12.69		2	13.639		2	14.051		2	14.082
		2.7	10.981		2.7	12.911		2.7	13.861		2.7	14.43		2.7	14.462
		3	11.013		3	12.975		3	13.892		3	14.462		3	14.525
		3.7	11.044		3.7	12.975		3.7	13.924		3.7	14.525		3.7	14.546
		4	11.044		4	12.975		4	13.924		4	14.525		4	14.548

## Sheet: Fig.13
		Nx.cr	Nxy.cr		Nx.cr	Nxy.cr		Nx.cr	Nxy.cr		Nx.cr	Nxy.cr		Nx.cr	Nxy.cr
Uniform loading		0	9.324		0	11.245		0	12.087		0	14.167		0	14.636
		0.956	8.567		1.122	10.502		1.289	11.294		1.455	13.276		1.538	13.82
		1.912	7.678		2.37	9.61		2.619	10.452		3.076	12.334		3.201	12.83
	K1=K2=0	2.868	6.737	K1=K2=5	3.67	8.718	K1=K2=10	4.074	9.461	K1=K2=100	4.822	11.245	K1=K2=10000	5.03	11.69
		3.783	5.697		5.03	7.628		5.57	8.372		6.693	10.006		6.942	10.402
		4.573	4.607		6.402	6.44		7.109	7.133		8.605	8.619		8.938	8.916
		5.196	3.467		7.649	5.152		8.605	5.746		10.517	7.034		10.933	7.282
		5.612	2.427		8.688	3.715		9.894	4.26		12.222	5.251		12.679	5.449
		5.861	1.486		9.436	2.378		10.85	2.724		13.594	3.418		14.092	3.517
		5.986	0.743		9.811	1.09		11.39	1.288		14.342	1.585		14.882	1.635
		6.012	0		9.935	0		11.557	0		14.55	0		15.116	0
Parabolic loading (convex function)
		Nx.cr	Nxy.cr		Nx.cr	Nxy.cr		Nx.cr	Nxy.cr		Nx.cr	Nxy.cr		Nx.cr	Nxy.cr
		0	9.324		0	11.216		0	12.078		0	14.196		0	14.636
		0.931	8.51		1.15	10.431		1.204	11.294		1.478	13.255		1.505	13.686
		1.889	7.529		2.354	9.49		2.573	10.314		3.038	12.235		3.175	12.627
	K1=K2=0	2.792	6.51	K1=K2=5	3.641	8.471	K1=K2=10	3.996	9.255	K1=K2=100	4.708	11.059	K1=K2=10000	4.9	11.412
		3.586	5.373		4.89	7.294		5.42	8.078		6.46	9.686		6.734	10.039
		4.243	4.235		6.077	6.078		6.843	6.784		8.239	8.196		8.54	8.51
		4.708	3.098		7.172	4.745		8.102	5.373		9.909	6.588		10.292	6.824
		4.982	2.118		7.965	3.412		9.142	3.882		11.332	4.824		11.77	4.98
		5.173	1.294		8.513	2.118		9.881	2.431		12.372	3.059		12.838	3.137
		5.228	0.588		8.786	0.941		10.292	1.098		12.974	1.412		13.44	1.412
		5.244	0		8.869	0		10.401	0		13.084	0		13.571	0
Parabolic loading (concave function)
		Nx.cr	Nxy.cr		Nx.cr	Nxy.cr		Nx.cr	Nxy.cr		Nx.cr	Nxy.cr		Nx.cr	Nxy.cr
		0	9.324		0	11.193		0	12.019		0	14.197		0	14.636
		0.932	8.565		1.18	10.519		1.273	11.345		1.49	13.299		1.583	13.825
		1.938	7.779		2.43	9.695		2.645	10.485		3.137	12.401		3.26	12.852
	K1=K2=0	2.943	6.88	K1=K2=5	3.771	8.797	K1=K2=10	4.108	9.549	K1=K2=100	4.905	11.391	K1=K2=10000	5.089	11.805
		3.887	5.868		5.173	7.748		5.693	8.501		6.826	10.193		7.101	10.57
		4.77	4.78		6.575	6.625		7.308	7.302		8.837	8.808		9.174	9.147
		5.501	3.693		7.946	5.313		8.954	5.916		10.879	7.273		11.307	7.537
		6.017	2.567		9.133	3.926		10.385	4.417		12.799	5.474		13.318	5.701
		6.351	1.591		10.016	2.538		11.481	2.842		14.352	3.6		14.901	3.676
		6.502	0.765		10.471	1.187		12.15	1.341		15.294	1.649		15.844	1.763
		6.568	0		10.621	0		12.331	0		15.535	0		16.197	0
Trapezoidal loading
		Nx.cr	Nxy.cr		Nx.cr	Nxy.cr		Nx.cr	Nxy.cr		Nx.cr	Nxy.cr		Nx.cr	Nxy.cr
		0	9.324		0	11.259		0	12.049		0	14.143		0	14.636
		0.928	8.573		1.166	10.509		1.256	11.299		1.495	13.314		1.555	13.788
		1.897	7.704		2.4	9.6		2.607	10.39		3.111	12.326		3.2	12.8
	K1=K2=0	2.836	6.716	K1=K2=5	3.692	8.652	K1=K2=10	4.047	9.402	K1=K2=100	4.815	11.22	K1=K2=10000	5.021	11.654
		3.716	5.649		5.014	7.546		5.515	8.296		6.636	9.956		6.901	10.311
		4.479	4.504		6.306	6.321		7.013	6.993		8.486	8.494		8.81	8.81
		5.094	3.398		7.45	5.017		8.422	5.61		10.277	6.874		10.69	7.151
		5.475	2.37		8.448	3.674		9.625	4.109		11.862	5.096		12.363	5.254
		5.709	1.462		9.122	2.331		10.475	2.607		13.065	3.279		13.594	3.358
		5.795	0.672		9.473	1.067		10.973	1.225		13.768	1.541		14.297	1.58
		5.859	0		9.588	0		11.118	0		13.971	0		14.548	0

## Sheet: Fig.14
Uniform loading			r	Nx.cr		r	Nx.cr		r	Nx.cr		r	Nx.cr		r	Nx.cr
			0.5	9.43		0.5	14.758		0.5	18.051		0.5	27.091		0.5	29.007
			0.7	6.856		0.7	11.047		0.7	13.202		0.7	17.812		0.7	18.65
			0.9	6.137		0.9	10.029		0.9	11.765		0.9	14.998		0.9	15.537
		K1=K2=0	1	6.012	K1=K2=5	1	9.969	K1=K2=10	1	11.585	K1=K2=100	1	14.519	K1=K2=10000	1	15.116
			1.2	6.257		1.2	10.208		1.2	11.406		1.2	13.86		1.2	14.399
			1.4	6.796		1.4	9.251		1.4	10.388		1.4	12.483		1.4	12.902
			1.6	6.377		1.6	8.772		1.6	9.849		1.6	11.945		1.6	12.304
			1.8	6.137		1.8	8.652		1.8	9.67		1.8	11.765		1.8	12.184
			2	6.078		2	8.772		2	9.729		2	11.466		2	11.825
Parabolic loading (convex function)
			r	Nx.cr		r	Nx.cr		r	Nx.cr		r	Nx.cr		r	Nx.cr
			0.5	7.34		0.5	11.366		0.5	13.807		0.5	20.445		0.5	21.859
			0.7	5.542		0.7	8.882		0.7	10.595		0.7	14.193		0.7	14.878
			0.9	5.199		0.9	8.625		0.9	10.124		0.9	12.951		0.9	13.465
		K1=K2=0	1	5.244	K1=K2=5	1	8.882	K1=K2=10	1	10.424	K1=K2=100	1	13.122	K1=K2=10000	1	13.571
			1.2	5.799		1.2	8.797		1.2	9.824		1.2	12.051		1.2	12.522
			1.4	5.97		1.4	8.197		1.4	9.225		1.4	11.366		1.4	11.794
			1.6	5.67		1.6	8.069		1.6	9.139		1.6	11.281		1.6	11.709
			1.8	5.542		1.8	8.197		1.8	9.31		1.8	11.323		1.8	11.709
			2	5.627		2	8.283		2	9.054		2	10.895		2	11.281
Parabolic loading (concave function)
			r	Nx.cr		r	Nx.cr		r	Nx.cr		r	Nx.cr		r	Nx.cr
			0.5	11.55		0.5	18.165		0.5	22.275		0.5	33.835		0.5	36.404
			0.7	8.211		0.7	13.092		0.7	15.596		0.7	21.376		0.7	22.404
			0.9	6.862		0.9	11.165		0.9	12.963		0.9	16.624		0.9	17.33
		K1=K2=0	1	6.568	K1=K2=5	1	10.716	K1=K2=10	1	12.385	K1=K2=100	1	15.596	K1=K2=10000	1	16.197
			1.2	6.541		1.2	10.523		1.2	12		1.2	14.697		1.2	15.275
			1.4	6.798		1.4	10.009		1.4	11.037		1.4	13.284		1.4	13.798
			1.6	6.862		1.6	9.174		1.6	10.202		1.6	12.385		1.6	12.706
			1.8	6.477		1.8	8.853		1.8	9.817		1.8	11.872		1.8	12.321
			2	6.284		2	8.725		2	9.688		2	11.743		2	12.193
Trapezoidal loading
			r	Nx.cr		r	Nx.cr		r	Nx.cr		r	Nx.cr		r	Nx.cr
			0.5	8.785		0.5	13.476		0.5	16.356		0.5	24.215		0.5	25.943
			0.7	6.605		0.7	10.472		0.7	12.406		0.7	16.85		0.7	17.631
			0.9	5.987		0.9	9.649		0.9	11.295		0.9	14.422		0.9	14.998
		K1=K2=0	1	5.859	K1=K2=5	1	9.649	K1=K2=10	1	11.172	K1=K2=100	1	14.052	K1=K2=10000	1	14.548
			1.2	6.152		1.2	9.649		1.2	10.719		1.2	13.188		1.2	13.64
			1.4	6.564		1.4	8.826		1.4	9.814		1.4	11.995		1.4	12.406
			1.6	6.152		1.6	8.497		1.6	9.444		1.6	11.46		1.6	11.953
			1.8	5.946		1.8	8.374		1.8	9.32		1.8	11.336		1.8	11.789
			2	5.946		2	8.456		2	9.279		2	11.089		2	11.46

## Sheet: Fig.15
Uniform loading			K2	Nx.cr		K2	Nx.cr		K2	Nx.cr		K2	Nx.cr
K1=10			-2	7.91		-2	8.456		-2	10.567		-2	16.5
			-1.3	7.91		-1.3	8.456		-1.3	10.567		-1.3	16.536
			-1	7.946		-1	8.529		-1	10.603		-1	16.573
		α=0°	-0.3	8.056	α=15°	-0.3	8.638	α=30°	-0.3	10.749	α=45°	-0.3	16.755
			0	8.165		0	8.747		0	10.931		0	16.973
			0.4	8.602		0.4	9.184		0.4	11.368		0.4	17.556
			0.7	9.111		0.7	9.766		0.7	12.059		0.7	18.356
			0.88	9.584		0.88	10.239		0.88	12.605		0.88	19.048
			1	9.948		1	10.64		1	13.115		1	19.667
			1.4	11.368		1.4	12.169		1.4	14.898		1.4	21.923
			1.7	12.423		1.7	13.297		1.7	16.318		1.7	23.307
			1.88	12.933		1.88	13.843		1.88	16.646		1.88	23.707
			2	13.224		2	14.025		2	16.828		2	23.998
			2.7	13.552		2.7	14.389		2.7	17.337		2.7	24.908
			3	13.661		3	14.462		3	17.446		3	25.054
			3.7	13.697		3.7	14.498		3.7	17.483		3.7	25.236
			4	13.697		4	14.498		4	17.483		4	25.236
Uniform loading
K1=100			K2	Nx.cr		K2	Nx.cr		K2	Nx.cr		K2	Nx.cr
			-2	9.779		-2	10.558		-2	13.325		-2	19.87
			-1.3	9.779		-1.3	10.558		-1.3	13.364		-1.3	19.909
			-1	9.782		-1	10.597		-1	13.364		-1	19.909
			-0.3	9.8961		-0.3	10.675		-0.3	13.442		-0.3	19.987
		α=0°	0	9.974	α=15°	0	10.792	α=30°	0	13.597	α=45°	0	20.182
			0.4	10.325		0.4	11.143		0.4	13.948		0.4	20.61
			0.7	10.753		0.7	11.61		0.7	14.494		0.7	21.234
			0.88	11.104		0.88	11.961		0.88	14.883		0.88	21.779
			1	11.455		1	12.312		1	15.273		1	22.169
			1.4	12.623		1.4	13.519		1.4	16.675		1.4	24.039
			1.7	13.481		1.7	14.455		1.7	17.766		1.7	25.558
			1.88	13.87		1.88	14.883		1.88	18.351		1.88	26.338
			2	14.104		2	15.156		2	18.662		2	26.844
			2.7	14.844		2.7	15.896		2.7	19.675		2.7	28.481
			3	14.922		3	16.052		3	19.831		3	28.792
			3.7	15		3.7	16.13		3.7	19.987		3.7	28.987
			4	15.039		4	16.13		4	19.987		4	28.987
Parabolic loading (concave function)
K1=10			K2	Nx.cr		K2	Nx.cr		K2	Nx.cr		K2	Nx.cr
			-2	7.003		-2	7.504		-2	9.349		-2	14.463
			-1.3	7.032		-1.3	7.507		-1.3	9.352		-1.3	14.519
			-1	7.06		-1	7.534		-1	9.406		-1	14.757
			-0.3	7.168		-0.3	7.642		-0.3	9.514		-0.3	14.734
		α=0°	0	7.301	α=15°	0	7.776	α=30°	0	9.647	α=45°	0	14.867
			0.4	7.619		0.4	8.146		0.4	10.071		0.4	15.369
			0.7	8.121		0.7	8.675		0.7	10.678		0.7	16.188
			0.88	8.517		0.88	9.097		0.88	11.153		0.88	16.637
			1	8.86		1	9.44		1	11.576		1	17.165
			1.4	10.18		1.4	10.813		1.4	13.054		1.4	18.642
			1.7	10.524		1.7	11.104		1.7	13.424		1.7	19.224
			1.88	10.63		1.88	11.237		1.88	13.636		1.88	19.514
			2	10.736		2	11.316		2	13.741		2	19.752
			2.7	10.976		2.7	11.609		2.7	14.14		2.7	20.44
			3	11.03		3	11.637		3	14.22		3	20.547
			3.7	11.059		3.7	11.692		3.7	14.249		3.7	20.655
			4	11.061		4	11.693		4	14.25		4	20.683
Parabolic loading (concave function)
K1=100			K2	Nx.cr		K2	Nx.cr		K2	Nx.cr		K2	Nx.cr
			-2	8.801		-2	9.447		-2	11.788		-2	17.332
			-1.3	8.801		-1.3	9.478		-1.3	11.788		-1.3	17.332
			-1	8.801		-1	9.478		-1	11.788		-1	17.393
			-0.3	8.893		-0.3	9.571		-0.3	11.88		-0.3	17.424
			0	8.986		0	9.694		0	12.004		0	17.578
		α=0°	0.4	9.293	α=15°	0.4	9.971	α=30°	0.4	12.312	α=45°	0.4	17.886
			0.7	9.663		0.7	10.371		0.7	12.743		0.7	18.44
			0.88	9.971		0.88	10.71		0.88	13.112		0.88	18.902
			1	10.279		1	10.987		1	13.451		1	19.272
			1.4	11.326		1.4	12.096		1.4	14.652		1.4	20.75
			1.7	12.127		1.7	12.897		1.7	15.607		1.7	21.951
			1.88	12.496		1.88	13.297		1.88	16.069		1.88	22.598
			2	12.743		2	13.513		2	16.346		2	22.998
			2.7	13.359		2.7	14.221		2.7	17.178		2.7	24.199
			3	13.482		3	14.313		3	17.332		3	24.322
			3.7	13.543		3.7	14.406		3.7	17.424		3.7	24.415
			4	13.574		4	14.406		4	17.424		4	24.446

## Sheet: Fig.16
Uniform loading			α	Nx.cr		α	Nx.cr		α	Nx.cr		α	Nx.cr
K1=K2=10			0°	8.292		0°	8.578		0°	9.723		0°	13.587
			15°	8.757		15°	9.186		15°	10.331		15°	14.624
		a/b=0	30°	10.653	a/b=1.0	30°	11.082	a/b=1.5	30°	12.656	a/b=2.0	30°	18.667
			45°	15.411		45°	16.27		45°	18.703		45°	30.581
			60°	32.191		60°	33.909		60°	39.49		60°	76.985
Uniform loading			α	Nx.cr		α	Nx.cr		α	Nx.cr		α	Nx.cr
K1=K2=100			0°	10.872		0°	11.406		0°	13.719		0°	22.972
			15°	11.406		15°	12.117		15°	14.609		15°	24.929
		a/b=0	30°	13.719	a/b=0.5	30°	14.964	a/b=1.5	30°	17.811	a/b=2.0	30°	32.046
			45°	20.658		45°	22.082		45°	25.463		45°	47.883
			60°	45.214		60°	46.281		60°	52.153		60°	95.925
Parabolic loading (concave function)			α	Nx.cr		α	Nx.cr		α	Nx.cr		α	Nx.cr
K1=K2=10			0°	8.06		0°	8.08		0°	8.794		0°	11.242
			15°	8.579		15°	8.581		15°	9.436		15°	12.128
		a/b=0	30°	10.323	a/b=0.5	30°	10.446	a/b=1.5	30°	11.547	a/b=2.0	30°	15.83
			45°	15.004		45°	15.372		45°	17.329		45°	26.385
			60°	30.822		60°	31.556		60°	35.472		60°	68.024
Parabolic loading (concave function)			α	Nx.cr		α	Nx.cr		α	Nx.cr		α	Nx.cr
K1=K2=100			0°	10.565		0°	10.843		0°	12.791		0°	19.329
			15°	11.26		15°	11.678		15°	13.625		15°	21.137
		a/b=0	30°	13.625	a/b=1.0	30°	14.043	a/b=1.5	30°	16.408	a/b=2.0	30°	27.676
			45°	19.885		45°	20.303		45°	23.085		45°	42.7
			60°	42.283		60°	42.422		60°	45.761		60°	84.853

## Sheet: Fig.17
Uniform loading			α	Nx.cr		α	Nx.cr		α	Nx.cr		α	Nx.cr		α	Nx.cr
			-60°	37.978		-60°	40.065		-60°	41.891		-60°	54.413		-60°	72.413
			-45°	15.674		-45°	18.152		-45°	19.717		-45°	27.022		-45°	30.674
		K1=K2=0	-30°	9.152	K1=K2=5	-30°	11.63	K1=K2=10	-30°	15.283	K1=K2=100	-30°	18.674	K1=K2=10000	-30°	20.37
			-15°	6.804		-15°	9.283		-15°	10.587		-15°	15.152		-15°	16.196
			0°	6.012		0°	8.63		0°	10.196		0°	14.239		0°	15.116
			15°	6.935		15°	9.283		15°	10.717		15°	15.283		15°	16.326
			30°	9.152		30°	11.63		30°	16.457		30°	18.804		30°	20.37
			45°	15.674		45°	18.152		45°	19.717		45°	27.022		45°	30.413
			60°	37.848		60°	40.196		60°	41.63		60°	54.413		60°	72.413
Parabolic loading (concave function)			α	Nx.cr		α	Nx.cr		α	Nx.cr		α	Nx.cr		α	Nx.cr
			-60°	32.372		-60°	34.679		-60°	35.321		-60°	45.705		-60°	61.218
			-45°	13.654		-45°	15.962		-45°	17.115		-45°	23.141		-45°	26.09
		K1=K2=0	-30°	8.013	K1=K2=5	-30°	10.192	K1=K2=10	-30°	11.731	K1=K2=100	-30°	16.346	K1=K2=10000	-30°	17.628
			-15°	5.962		-15°	8.141		-15°	9.551		-15°	13.397		-15°	14.551
			0°	5.244		0°	7.5		0°	8.91		0°	12.628		0°	13.571
			15°	5.833		15°	8.141		15°	9.551		15°	13.526		15°	14.551
			30°	8.013		30°	10.192		30°	11.731		30°	16.346		30°	17.885
			45°	13.654		45°	15.705		45°	17.244		45°	23.013		45°	25.962
			60°	31.987		60°	34.038		60°	35.321		60°	45.705		60°	61.603

## Sheet: Tables.2-7
		Table 2. Convergence study of the longitudinal critical buckling loads of plates with elastically restrained edges
			polynomial terms (Nx×Ny)
		K	3×3	4×4	5×5	6×6	7×7	8×8	9×9
		exact	4
		Chen [36]	3.989
		0 (S-S)	4.001	4.001	4	4	-	-	-
		5	6.664	6.664	6.602	6.602	-	-	-
		10	7.882	7.882	7.699	7.699	7.696	7.696	-
		100	10.437	10.437	9.727	9.727	9.702	9.702	-
		1000	10.888	10.888	10.066	10.066	10.034	10.034	-
		10000	10.937	10.937	10.103	10.103	10.07	10.07	-
		(C-C)	10.942	10.942	10.107	10.107	10.074	10.074	-
		exact	10.07
		Chen [36]	10.094
		Table 3. Convergence study of the critical shear buckling loads of plates with elastically restrained edges
			polynomial terms (Nx×Ny)
		K	3×3	4×4	5×5	6×6	7×7	8×8	9×9
		exact	9.34
		Chen [28]	9.324
		0 (S-S)	10.944	9.832	9.338	9.328	9.325	9.324	9.324
		5	15.238	12.188	11.264	11.225	11.217	11.216	11.216
		10	18.295	13.341	12.12	12.062	12.05	12.048	12.048
		100	45.724	16.868	14.282	14.173	14.134	14.127	14.127
		1000	139.838	17.868	14.761	14.642	14.593	14.584	14.584
		10000	440.657	17.99	14.816	14.695	14.646	14.636	14.636
		(C-C)		18.004	14.822	14.701	14.651	14.642	14.642
		exact	14.71
		Chen [36]	14.718
		Table 4. Convergence study of the longitudinal critical buckling loads of plates with elastically restrained edges subjected to parabolic edge loading (convex function)
			polynomial terms (Nx×Ny)
		K	3×3	4×4	5×5	6×6	7×7	8×8	9×9
		Wang [37]	5.262
		0 (S-S)	5.248	5.248	5.244	5.244	-	-	-
		5	8.88	8.88	8.843	8.843	-	-	-
		10	10.564	10.564	10.383	10.383	10.382	-	-
		100	14.078	14.078	13.112	13.112	13.086	13.086	-
		1000	14.699	14.699	13.559	13.559	13.524	13.524	-
		10000	14.766	14.766	13.607	13.607	13.571	13.571	-
		(C-C)	14.774	14.774	13.613	13.613	13.577	13.576	13.576
		Wang [37]	13.58
		Table 5. Convergence study of the longitudinal critical buckling loads of plates with elastically restrained edges subjected to parabolic edge loading (concave function)
			polynomial terms (Nx×Ny)
		K	3×3	4×4	5×5	6×6	7×7	8×8	9×9
		FEM	6.562
		0 (S-S)	6.588	6.578	6.568	6.568	-	-	-
		5	13.731	12.73	12.371	12.371	-	-	-
		10	14.482	14.482	13.831	13.831	-	-	-
		100	17.158	17.158	15.937	15.936	15.936		-
		1000	17.531	17.531	16.226	16.225	16.167	16.167	-
		10000	17.57	17.57	16.256	16.256	16.197	16.197	-
		(C-C)	16.259	16.259	16200	16.2	16.199	16.191	16.191
		FEM	16.18
		Table 6. Convergence study of the longitudinal critical buckling loads of plates with elastically restrained edges subjected to trapezoidal loading
			polynomial terms (Nx×Ny)
		K	3×3	4×4	5×5	6×6	7×7	8×8	9×9
		FEM	5.852
		0 (S-S)	5.905	5.861	5.86	5.859	5.859	-	-
		5	11.667	11.464	11.154	11.151	11.144	11.144	-
		10	13.354	13.078	12.449	12.445	12.425	12.425-	-
		100	15.995	15.586	14.325	14.318	14.263	14.263	-
		1000	16.37	15.942	14.59	14.582	14.521	14.521	-
		10000	16.41	15.98	14.617	14.61	14.548	14.548	-
		(C-C)	14.621	14.613	14.551	14.551	14.55	14.55
		FEM	14.541
		Table 7. Convergence study of the longitudinal critical buckling loads of skew plates with elastically restrained edges
			polynomial terms (Nx×Ny)
		K	3×3	4×4	5×5	6×6	7×7	8×8	9×9
		Lei [38]	10.143
		0 (S-S)	12.986	11.572	10.752	10.445	10.304	10.239	10.239
		5	15.938	13.819	12.558	12.109	11.948	11.927	11.927
		10	18.491	15.65	13.916	13.273	13.094	13.054	13.054
		100	38.174	28.286	21.456	19.031	18.138	17.908	17.908
		10000	53.264	38.529	26.58	22.465	20.602	20.309	20.252
		(C-C)	53.474	38.692	26.662	22.514	20.932	20.347	20.274
		Lei [38]	20.112
